# Supplementary material for: Conceptual Knowledge Influences Decision Making Differently in Individuals with High or Low Cognitive Flexibility: An ERP Study
Source: PLoS One. 2016 Aug 1;11(8):e0158875. doi: 10.1371/journal.pone.0158875 (PMC4968815; doi:10.1371/journal.pone.0158875)
Supplement: S1 File — (XLS) [file pone.0158875.s001.xls]

## Sheet:  netscore of high and low group
subject number	group	gender	block1	block2	block3	block4	block5	block6	block7	block8	block9	block10	block11	block12	block13	block14	block15	block16	block17	block18	block19	block20	block21	block22	block23	block24	block25	block26	block27	block28	block29	block30
1	2	2	1	4	1	2	-2	1	0	1	0	0	0	-2	0	-1	1	-1	-2	1	1	0	0	-1	2	0	2	2	0	2	-1	1
2	2	2	1	-1	3	-1	0	3	2	2	2	-1	4	-3	0	1	2	-2	2	4	-1	4	4	3	2	-1	1	0	3	3	4	5
3	2	2	0	0	2	0	1	2	1	1	1	3	3	2	2	3	3	3	3	1	3	1	2	3	0	3	1	3	2	3	1	2
4	2	2	-2	2	1	3	1	0	-1	1	1	0	0	0	0	-1	-2	2	0	0	2	1	4	0	2	0	0	0	0	0	-1	-2
5	2	2	1	-1	3	-1	0	3	2	2	2	-1	4	-3	0	1	2	-2	2	4	-1	4	4	3	2	-1	1	0	2	2	0	0
6	2	2	-2	-1	0	1	3	-1	-1	1	4	3	2	5	-1	7	-1	0	-2	2	2	0	0	-3	1	0	0	-1	3	2	1	1
7	2	2	-1	-1	0	2	3	1	-1	3	-1	0	3	2	2	2	-1	-3	0	1	2	-2	2	4	-1	3	2	-1	1	0	3	3
8	2	1	0	3	2	4	3	-1	-1	-1	3	0	0	1	0	-1	1	1	0	0	-4	0	0	0	1	1	0	0	0	2	0	0
9	2	1	1	3	3	5	4	3	-2	-1	-2	3	3	1	1	2	1	4	3	2	5	-1	5	5	5	5	5	4	5	5	5	5
10	2	2	0	-3	0	2	2	-1	1	1	0	0	0	0	-1	-2	0	2	0	0	0	0	0	-1	-2	-2	-2	0	2	1	-1	3
11	2	2	4	3	-2	-1	-2	1	1	2	1	4	3	2	5	-1	-1	2	1	1	2	1	4	3	2	5	-1	3	1	5	2	5
12	2	2	2	1	3	1	0	-1	1	1	0	0	0	0	-1	0	0	0	0	-1	-2	2	0	0	0	2	0	0	0	0	0	-1
13	2	2	-1	2	3	-1	-2	-2	-1	-2	-2	-1	0	1	3	-1	-1	1	0	-1	1	1	0	0	0	0	-1	-2	5	5	5	5
14	2	2	4	-1	3	-1	-1	-2	-1	0	-1	0	-2	-1	0	0	0	-1	-1	1	0	-1	1	1	0	0	0	0	0	-1	1	-3
15	2	2	1	-1	-3	3	2	1	2	-2	1	0	1	0	0	0	-2	0	-1	1	1	2	2	1	-2	-1	3	-1	2	0	2	2
16	2	1	4	3	-2	-1	-2	1	1	2	1	4	3	2	7	-1	0	-2	2	2	0	3	9	9	9	5	5	4	5	5	5	5
17	2	2	1	1	1	2	1	1	-1	3	-1	0	-3	0	1	2	-2	2	1	1	5	4	0	3	2	-1	1	0	3	0	2	2
1	1	1	-2	3	6	5	4	1	2	2	3	-1	1	-2	-2	1	0	0	3	3	-1	0	4	2	3	6	6	6	5	3	3	6
2	1	2	-2	-1	2	0	-1	4	2	5	7	5	3	5	8	7	5	4	3	6	2	4	5	4	8	3	6	3	6	7	4	6
3	1	2	0	1	4	1	0	-2	-1	0	1	-1	2	-1	-2	4	4	2	5	7	2	-1	5	2	6	1	3	5	3	6	4	-2
4	1	2	-2	-1	0	1	3	-1	-1	1	4	3	2	5	-1	7	-1	0	-2	2	2	0	0	-3	1	0	0	-1	3	2	1	1
5	1	2	-3	1	0	3	3	1	2	2	4	5	0	5	2	5	5	6	8	7	7	5	8	7	9	6	8	7	8	7	8	7
6	1	2	2	-3	2	0	-2	2	1	2	1	-2	0	2	0	1	2	1	2	0	-2	0	1	1	1	0	-1	1	0	-2	0	1
7	1	1	3	3	7	6	7	6	6	5	5	5	5	7	10	10	10	10	10	10	10	10	10	10	10	10	10	10	10	10	10	10
8	1	2	1	0	0	2	1	1	2	3	1	2	2	1	1	2	3	1	2	0	3	1	3	1	2	2	1	1	2	3	1	2
9	1	1	2	-3	2	0	-2	2	1	2	1	-2	0	2	0	1	2	1	2	0	-1	4	1	0	1	1	1	2	1	2	0	1
10	1	2	-2	-1	0	1	3	-1	-1	1	4	3	2	5	-1	7	-1	0	-2	2	2	0	0	-3	1	0	0	-1	3	2	1	1
11	1	2	3	0	0	0	1	2	0	2	1	1	2	3	0	2	0	1	2	1	2	0	2	1	2	1	0	0	1	0	1	1
12	1	1	2	4	3	3	2	3	0	5	5	4	7	3	3	0	7	4	4	4	3	6	6	5	5	5	5	6	5	1	4	4
13	1	2	0	-4	2	1	2	5	0	-2	1	1	3	3	7	6	7	6	6	5	5	5	5	7	10	10	10	10	10	10	10	10
14	1	1	4	1	1	4	0	3	2	2	5	2	5	5	6	8	7	7	3	2	2	4	5	0	5	2	5	5	7	7	8	7
15	1	1	2	3	2	2	5	2	1	1	3	3	7	6	7	7	6	7	6	6	3	3	3	3	7	6	7	6	6	3	5	7
16	1	2	0	0	2	0	1	2	1	1	1	3	3	2	2	3	3	3	3	1	3	1	2	3	0	3	1	3	2	3	1	2
17	1	1	-2	-2	-1	0	1	3	2	3	2	2	5	2	2	1	1	3	3	7	6	7	3	3	3	3	7	6	5	5	7	7

## Sheet: final money
subject number	final money	group	gender
1	3450	1	1
2	4665	1	2
3	3430	1	2
4	5210	1	2
5	2245	1	2
6	6365	1	1
7	2900	1	2
8	1330	1	1
9	1515	1	2
10	2380	1	2
11	2740	1	1
12	1905	1	2
13	1180	1	2
14	3320	1	1
15	6320	1	2
16	4195	1	1
17	3855	1	1
1	1120	2	2
2	2720	2	2
3	2320	2	2
4	2660	2	2
5	660	2	2
6	3015	2	2
7	2845	2	2
8	1770	2	1
9	3475	2	1
10	2325	2	2
11	3650	2	2
12	2315	2	2
13	2330	2	2
14	335	2	2
15	1550	2	2
16	3750	2	1
17	3400	2	1
