# Supplementary material for: Conceptual Knowledge Influences Decision Making Differently in Individuals with High or Low Cognitive Flexibility: An ERP Study
Source: PLoS One. 2016 Aug 1;11(8):e0158875. doi: 10.1371/journal.pone.0158875 (PMC4968815; doi:10.1371/journal.pone.0158875)
Supplement: S2 File — (XLS) [file pone.0158875.s002.xls]

## Sheet: proportion of two group
subject number	group	block 1	block 2	block 3	block 4	block 5	block 6	block 7	block 8	block 9	block 10	block 11	block 12	block 13	block 14	block 15	block 16	block 17	block 18	block 19	block 20	block 21	block 22	block 23	block 24	block 25	block 26	block 27	block 28	block 29	block 30
1	1	0	1	1	1	0	1	1	0	0	0	1	1	1	0	0	0	0	1	1	1	1	1	1	0	0	0	1	1	1	1
2	1	0	0	0	1	0	1	1	1	1	1	0	0	0	1	0	0	1	1	0	0	1	1	0	1	1	1	1	1	0	1
3	1	0	0	1	0	0	0	0	1	1	1	1	0	0	1	0	0	0	0	0	0	0	0	0	0	0	0	1	1	0	1
4	1	1	0	0	1	0	1	1	1	1	1	1	0	1	0	1	0	0	1	0	0	0	1	1	0	0	1	1	1	1	0
5	1	0	1	1	1	1	0	1	1	1	1	1	1	1	1	1	1	1	1	1	1	1	1	1	1	1	1	1	1	1	1
6	1	0	0	1	0	1	0	0	0	1	1	0	0	0	0	0	1	0	0	0	0	0	0	0	0	0	0	0	1	0	0
7	1	1	1	1	1	1	1	1	1	1	1	1	1	1	1	1	1	1	1	1	1	1	1	1	1	1	1	1	1	1	1
8	1	0	0	0	1	0	0	1	1	0	0	0	1	1	0	1	1	0	1	1	0	1	0	1	0	1	1	1	0	1	0
9	1	0	0	1	1	0	0	0	0	1	0	0	0	0	0	0	0	0	0	0	0	0	0	0	0	0	1	1	1	1	1
10	1	1	0	1	0	1	1	1	1	0	1	1	1	0	0	1	0	0	0	1	1	1	1	1	1	1	1	1	1	1	1
11	1	0	0	1	0	0	1	1	1	1	1	0	0	0	0	0	0	0	0	0	0	0	0	0	0	0	0	0	0	0	0
12	1	0	1	1	0	1	0	1	1	1	1	1	0	0	0	1	1	1	1	1	1	1	0	1	0	0	1	1	1	1	0
13	1	1	0	0	0	0	0	0	0	0	0	0	0	0	0	1	0	0	0	0	1	1	1	1	1	1	1	1	1	1	1
14	1	0	1	0	0	0	1	1	1	1	0	1	0	1	0	0	0	1	1	1	1	1	0	0	0	0	1	1	1	1	0
15	1	0	1	1	0	0	0	1	1	1	1	1	1	1	1	1	1	1	1	1	1	1	1	1	1	1	1	1	1	1	1
16	1	1	0	0	0	0	0	0	0	0	1	0	0	0	0	0	0	0	1	1	1	1	1	1	1	1	1	1	1	1	1
17	1	0	1	0	1	1	0	0	1	0	1	1	0	1	1	0	1	1	0	1	0	0	1	1	1	1	1	1	1	1	1
1	2	0	0	0	0	0	0	0	1	0	0	0	1	0	0	0	0	1	1	1	0	0	1	0	1	0	0	1	0	0	0
2	2	0	0	0	0	0	0	0	0	0	0	0	0	0	1	1	1	1	1	1	1	1	1	1	1	1	1	1	1	1	1
3	2	0	0	0	0	1	0	1	0	0	1	1	1	0	1	0	0	1	1	0	0	1	0	0	0	0	0	0	0	0	0
4	2	0	0	1	1	0	1	1	0	0	0	1	0	0	1	0	1	0	0	1	0	1	1	0	1	0	0	1	1	1	0
5	2	0	1	0	1	1	1	0	0	1	0	0	0	0	0	0	0	0	0	1	0	0	0	1	0	0	0	1	0	1	0
6	2	1	1	0	0	0	0	0	0	0	0	0	0	0	0	0	0	0	0	0	0	0	1	0	0	1	0	1	0	1	1
7	2	1	1	0	0	1	1	0	0	0	0	0	1	0	0	0	0	0	1	1	0	0	1	0	1	1	0	1	1	1	0
8	2	0	0	0	0	0	1	1	0	0	1	1	0	0	1	0	0	0	1	0	0	0	0	0	1	0	1	1	1	1	1
9	2	0	0	1	0	0	0	1	0	0	0	0	0	0	1	1	0	0	0	0	0	1	0	0	0	0	1	0	0	0	0
10	2	1	1	1	1	1	1	1	0	1	0	1	0	0	1	1	0	1	1	1	1	0	1	0	1	0	1	1	1	1	1
11	2	0	0	0	0	0	0	1	0	0	0	0	0	0	0	0	1	1	0	0	1	1	1	1	1	1	1	0	0	1	1
12	2	1	0	0	0	0	0	0	0	0	0	0	1	0	0	0	0	0	0	0	0	1	0	0	0	0	0	0	0	0	0
13	2	1	0	0	0	1	1	0	0	1	0	0	0	1	0	0	0	0	1	0	0	0	0	0	0	0	0	0	0	0	0
14	2	0	0	0	0	0	0	0	0	0	0	0	0	0	0	0	0	0	0	0	0	0	0	0	0	0	0	0	0	0	0
15	2	0	0	0	0	1	0	0	0	0	0	1	0	0	0	0	0	0	0	0	0	1	0	0	1	0	0	0	0	1	0
16	2	0	0	1	0	1	0	0	0	1	1	0	0	0	0	0	0	0	0	0	0	0	0	0	0	0	0	0	0	0	0
17	2	0	0	0	0	1	1	1	1	1	1	1	1	1	1	1	1	1	1	1	1	1	1	1	1	1	1	1	1	1	1
1 conceptual knowledge state
0 pre-knowledge state

## Sheet: deck rating
subject number	group	deck	block1	block2	block3	block4	block5	block6	block7	block8	block9	block10	block11	block12	block13	block14	block15	block16	block17	block18	block19	block20	block21	block22	block23	block24	block25	block26	block27	block28	block29	block30
1	2	1	6	10	8	7	-2	8	-8	5	5	-5	5	-1	-5	-8	3	1	-3	3	-5	-6	-4	8	-2	-8	4	-10	-3	-2	-10	5
2	2	1	7	-9	-8	5	5	5	3	3	3	3	3	3	2	3	4	2	1	2	3	3	3	-1	3	3	5	3	1	3	2	2
3	2	1	1	1	-5	-5	-5	0	0	-5	0	0	0	-5	-5	0	0	0	-5	0	5	0	0	5	0	0	0	5	0	5	0	0
4	2	1	5	-7	-7	-7	-3	-1	-2	-2	-3	-3	-3	-3	-3	-3	-4	-3	-3	-3	-3	-3	-3	-3	-3	-3	-3	-3	-3	-3	-3	-3
5	2	1	-7	5	-3	1	-5	-8	-7	5	-3	3	0	3	0	3	3	3	3	3	3	3	4	3	2	3	4	3	3	3	3	3
6	2	1	-10	-10	1	9	-5	-5	9	-7	5	5	-7	5	-5	1	5	5	1	-10	-7	4	-7	5	-5	5	-10	5	-9	7	-10	-5
7	2	1	0	0	5	-5	0	0	0	-2	0	0	-2	0	0	0	0	-5	0	-5	-5	-5	-6	-6	-3	-2	-2	-2	-2	0	-5	-2
8	2	1	-10	10	-10	-5	-5	-5	-5	-10	-5	-10	-10	-5	-5	-10	10	-10	-5	-5	-5	10	10	-5	-10	10	5	-10	-10	-10	-10	-10
9	2	1	5	5	5	5	5	-7	5	6	-5	-3	-5	-5	-6	5	-5	-5	3	-6	-7	-3	5	-7	-6	-5	-2	5	-7	-2	-7	-7
10	2	1	-10	0	10	5	5	10	-8	0	5	-8	-7	-9	-6	5	5	-8	-8	-5	5	-5	-6	-5	-5	-8	-9	-6	5	0	-6	-5
11	2	1	-10	2	0	1	0	1	-1	-1	1	0	-5	-5	-3	-1	2	-2	-1	-1	1	-1	-1	-2	0	0	-1	-1	-3	-1	-2	-1
12	2	1	7	1	4	-3	4	6	2	1	4	3	3	1	3	1	-1	-2	1	3	5	3	2	3	3	8	3	-2	5	5	3	6
13	2	1	5	0	0	-8	-4	-2	2	-4	-2	-1	1	-4	-3	-5	2	5	-3	-2	-3	5	4	5	3	-4	-7	2	-5	-3	5	-3
14	2	1	2	1	-7	-5	5	5	5	5	5	5	-5	5	5	5	5	5	5	-5	-5	5	5	5	5	-5	5	5	-10	5	5	5
15	2	1	0	-5	7	-8	-5	-5	-8	-8	-5	1	3	-5	5	-5	-7	2	-5	-5	-3	-5	0	-2	1	-5	1	-3	-5	-8	-1	-3
16	2	1	-8	-4	-8	0	-2	0	-1	-1	-3	1	-1	1	1	-1	-1	1	2	2	2	2	2	4	-2	-2	2	3	3	-1	2	2
17	2	1	-1	-2	-1	-2	-1	-1	1	-2	0	-2	-3	1	-3	-5	-2	-2	-4	-2	-1	-2	1	-4	-4	-3	2	-1	-4	-4	-1	1
1	2	2	-5	5	7	10	9	6	8	-10	-8	8	9	-10	-2	9	8	9	-5	-5	-8	10	8	-7	7	-10	5	4	-10	8	10	-7
2	2	2	-5	5	5	6	0	0	0	0	-2	-2	-2	-5	-4	-5	-5	-5	-5	-5	-6	-6	-6	-6	-7	-5	-5	-6	-6	-6	-6	-7
3	2	2	8	8	-5	3	-3	5	8	8	-5	-5	3	8	-5	0	5	5	5	8	6	7	8	7	7	8	8	8	7	5	5	7
4	2	2	10	9	-10	10	-10	7	-10	10	10	-6	-9	7	10	-5	-7	-1	7	-5	10	3	-10	-7	7	-6	10	9	9	10	-5	-7
5	2	2	10	10	-10	8	8	10	5	5	8	8	3	5	8	5	5	5	6	5	5	8	8	5	8	5	6	8	8	8	8	6
6	2	2	-5	-10	10	10	-10	-10	10	10	-10	10	10	10	-10	10	-10	10	10	-10	10	-10	10	-10	5	-5	10	10	10	10	10	10
7	2	2	-9	7	-8	-5	8	10	-9	-9	3	3	-9	3	5	-7	-9	3	3	5	3	-9	3	5	-10	3	2	6	5	5	3	3
8	2	2	3	10	6	10	0	-8	-10	-10	-10	8	10	8	10	9	10	-10	-10	-5	5	-10	-8	-7	-10	-6	-10	-3	-5	-10	-8	-10
9	2	2	0	-5	-2	-5	-5	-5	-8	2	-8	-5	-3	2	3	-5	-5	-5	-5	0	0	-2	0	0	0	0	0	-5	-5	-5	-5	-5
10	2	2	7	9	-3	5	-4	3	-7	5	7	5	-4	-3	6	-2	-3	-7	7	-9	1	-7	-3	7	7	-7	-8	-2	-6	3	-6	5
11	2	2	-10	8	7	5	6	-8	-7	5	2	0	3	3	3	2	3	3	1	-7	-8	0	3	-6	0	0	0	0	0	0	0	0
12	2	2	7	9	5	10	-10	-5	10	-10	-5	10	10	-5	10	-10	10	10	-5	-10	5	10	-5	-10	10	5	5	5	5	5	5	5
13	2	2	-5	0	5	5	0	1	2	7	-5	5	-8	5	-8	6	0	3	0	5	5	0	5	0	2	0	0	2	0	8	-5	-6
14	2	2	10	-5	10	-5	1	-5	0	1	-10	2	1	2	0	-5	2	-8	-8	3	-9	1	3	1	-10	4	-10	6	0	3	-8	5
15	2	2	0	3	-6	-1	0	-4	-1	1	1	-6	-6	-1	0	-6	2	-6	-7	-1	-2	1	-1	-3	1	-5	2	3	-3	-7	-2	2
16	2	2	8	9	10	5	-1	5	-5	-1	5	-9	0	2	5	-8	-10	-5	-8	-2	3	5	-10	0	0	0	0	0	0	0	0	0
17	2	2	5	3	4	2	3	-4	-4	-3	-2	-2	-2	1	-3	-5	-4	-2	-4	-4	-4	-3	-4	-4	-4	-4	-4	-5	-4	-3	-3	-3
1	2	3	-2	-2	-2	5	-5	-3	-7	5	-2	-9	-6	1	-5	5	6	6	3	5	7	-6	-1	9	8	8	4	-5	3	5	2	3
2	2	3	0	-5	0	0	0	5	0	0	2	5	5	2	3	6	5	3	2	0	2	0	0	0	0	0	0	0	0	0	0	0
3	2	3	5	5	-5	-10	5	5	-10	-5	10	-5	-5	-10	10	-5	-5	5	-2	5	-5	5	-5	-5	5	-10	-10	-5	-5	-2	-5	-5
4	2	3	9	-5	3	3	-5	-5	-7	-5	-3	-5	-3	6	3	-6	-2	-6	-6	-5	-5	-5	6	-3	-1	-5	-3	-1	-3	-3	-5	2
5	2	3	5	5	0	0	-5	0	5	-8	0	0	5	6	-5	0	4	5	0	-2	-5	5	4	2	0	2	0	2	6	5	2	5
6	2	3	1	2	2	2	3	2	1	0	1	-1	0	1	-2	0	2	0	1	1	1	1	-1	1	2	1	2	1	1	1	2	1
7	2	3	5	5	5	1	2	-2	2	3	1	2	-4	-2	2	3	4	-3	2	2	5	2	1	2	2	-3	-3	4	4	4	2	2
8	2	3	3	-5	3	3	-1	0	3	3	-1	1	4	2	0	3	-1	1	-1	2	-1	-3	0	3	4	2	2	3	3	3	3	3
9	2	3	7	9	-5	-10	5	10	-5	-5	-5	-10	5	5	5	-5	-5	5	-5	5	5	-5	-5	5	5	5	5	-5	5	5	5	-5
10	2	3	1	0	1	4	-2	-2	0	-8	-3	-1	0	-5	1	-3	-3	-2	-2	-2	4	-4	3	1	0	-3	2	-1	1	5	3	-1
11	2	3	10	0	10	2	4	1	-2	0	0	-3	0	-1	-1	-1	-2	0	-1	1	2	1	1	-2	1	-3	-1	-3	2	-1	3	1
12	2	3	2	2	-1	1	-2	0	-1	0	-1	1	1	-2	-2	1	1	0	1	1	-1	0	2	-2	-2	-2	-3	0	-1	-3	0	-1
13	2	3	5	1	0	2	3	2	2	2	-1	0	2	2	0	-1	-8	-8	2	-1	-3	-2	5	3	-1	-3	-8	-2	-2	2	-5	-5
14	2	3	0	1	1	1	-1	2	2	3	2	2	2	3	2	2	2	3	3	3	3	2	2	3	4	3	2	2	2	2	2	2
15	2	3	5	-1	-1	5	5	4	5	2	5	3	-1	2	3	2	2	4	2	3	2	3	4	-1	4	2	3	3	2	3	3	3
16	2	3	1	10	0	8	5	9	10	10	10	8	5	5	5	5	5	5	5	5	5	5	0	5	5	5	5	5	5	5	5	5
17	2	3	2	3	3	-1	4	4	4	3	2	5	4	4	4	4	4	3	3	2	2	3	2	2	2	3	2	2	3	2	2	2
1	2	4	6	6	2	-2	6	4	10	8	10	9	5	10	10	5	1	10	5	10	2	10	7	10	5	3	10	10	5	10	5	5
2	2	4	1	0	1	5	3	-2	0	5	5	8	8	5	8	8	5	8	8	5	8	8	5	8	8	8	5	8	8	8	8	8
3	2	4	-3	3	3	4	4	5	5	5	5	3	2	5	4	3	3	5	5	4	4	5	4	4	4	5	4	4	5	4	4	4
4	2	4	5	3	5	0	5	-2	5	3	5	5	1	5	5	0	0	2	2	3	4	4	5	5	4	5	4	3	2	4	4	3
5	2	4	9	5	4	5	5	5	2	-2	-3	6	7	6	2	10	6	3	6	10	5	7	10	10	9	7	9	7	8	9	7	-3
6	2	4	-10	5	5	5	-2	0	3	2	5	0	2	6	0	2	3	6	3	2	3	5	2	3	3	2	3	3	2	5	3	3
7	2	4	10	-5	5	5	10	10	5	5	5	5	5	5	5	5	5	5	5	5	5	-5	5	5	-5	4	-5	5	5	5	5	5
8	2	4	7	9	7	9	-6	8	7	9	9	9	7	9	6	9	-3	9	8	5	5	-2	9	5	8	8	7	2	7	7	2	6
9	2	4	0	0	5	0	0	5	10	0	5	5	0	5	-10	-8	0	8	6	0	0	7	1	5	2	3	1	0	-8	-8	5	8
10	2	4	5	3	3	1	2	2	2	-3	2	2	2	-3	5	2	2	-2	2	0	2	2	-1	3	-1	2	-1	1	-3	1	3	2
11	2	4	9	9	5	6	-3	2	4	1	8	6	2	3	5	4	6	4	6	4	3	4	2	4	3	4	6	5	5	6	5	5
12	2	4	8	-6	-4	-5	3	3	5	-2	4	0	5	6	3	8	0	6	0	5	0	-2	3	5	-1	3	-2	5	4	3	6	5
13	2	4	9	8	-3	10	10	10	5	10	10	10	10	10	5	10	5	5	5	10	5	5	5	10	5	10	10	10	10	10	5	5
14	2	4	1	5	1	-2	5	5	-1	5	2	0	1	5	-2	4	-1	1	2	1	-3	5	4	2	2	1	3	0	3	5	2	2
15	2	4	-2	4	-2	3	5	2	2	0	2	2	2	2	2	3	3	5	3	1	3	3	4	3	3	5	2	3	3	1	4	1
16	2	4	3	2	2	2	1	1	0	-1	0	-4	0	-2	0	1	-1	1	0	2	1	-1	2	0	0	-1	1	1	1	-4	0	1
17	2	4	0	5	-6	0	3	3	7	5	6	5	10	8	8	4	5	7	6	0	2	5	8	-1	5	2	3	8	2	4	8	-1
1	1	1	9	-8	0	3	7	0	1	-1	5	3	0	3	-1	5	3	-3	-3	0	-2	-3	3	-3	-2	2	3	3	-3	-4	-4	-3
2	1	1	6	2	0	-10	-10	-10	0	0	0	0	0	3	2	3	5	-4	-3	-2	-1	3	0	-3	2	-4	2	3	2	3	4	2
3	1	1	0	5	5	0	6	5	3	5	0	0	0	5	5	0	3	2	3	5	0	0	5	-8	-5	-2	0	-3	5	-5	-2	0
4	1	1	6	2	0	-10	0	-1	-1	-1	0	0	-2	-2	0	-3	0	2	-4	-3	-1	-3	-2	-5	-8	0	3	-1	-8	-3	0	3
5	1	1	0	2	-3	-2	1	1	-1	-2	-2	-1	-5	-3	-3	-3	-3	-3	-3	-5	-4	-5	-3	-3	-3	-3	-3	-2	-3	-3	-3	-3
6	1	1	-1	-1	0	-3	-3	-2	-2	-10	-5	-2	0	-2	-2	-5	3	-5	2	-2	2	0	2	-3	0	0	0	2	-2	-2	2	0
7	1	1	-5	-5	3	0	-2	-2	2	-2	-2	-2	-2	-5	-5	-5	-5	-5	-5	-5	-5	-5	-5	-5	-5	-5	-5	-5	-5	-5	-5	-5
8	1	1	-8	2	7	-4	-3	2	-3	-4	4	3	3	-4	-2	2	4	5	-5	-2	-4	-3	3	2	-4	5	-3	5	3	5	-5	3
9	1	1	2	4	4	2	-1	2	2	2	2	2	3	3	2	3	3	2	3	2	2	3	3	4	4	2	4	4	4	3	4	2
10	1	1	-6	5	6	5	4	5	4	4	5	4	4	5	4	5	5	5	5	5	3	3	4	4	4	3	2	4	4	4	3	3
11	1	1	0	0	-2	2	-5	-6	-6	0	-5	3	0	0	-3	0	3	3	-3	2	3	3	3	2	2	-3	-7	-6	-3	3	-2	-3
12	1	1	-10	-5	0	0	3	-3	3	0	-8	-3	1	-1	3	3	3	-3	-3	0	-5	-10	0	3	-8	3	0	0	-3	0	-2	-5
13	1	1	-5	6	-1	-2	1	-1	2	1	2	3	2	4	3	3	5	2	4	4	4	3	3	4	3	3	3	4	3	2	3	3
14	1	1	0	0	0	2	2	2	3	2	3	0	1	2	-1	-5	3	3	-1	0	0	-5	2	0	-2	-1	2	1	0	-2	0	1
15	1	1	7	-3	1	-1	1	2	1	0	3	0	0	0	2	1	1	1	1	1	1	0	0	0	0	0	0	0	0	0	0	0
16	1	1	-5	0	2	3	3	3	3	-3	3	-3	3	3	3	3	3	3	-3	-3	-3	3	-3	-3	-3	-5	-5	-3	-5	0	-3	-3
17	1	1	1	3	1	2	4	3	4	3	4	3	1	2	1	1	1	4	3	1	2	1	1	3	2	1	2	2	2	1	2	1
1	1	2	0	0	-10	-2	0	3	1	5	3	-5	0	-7	0	3	-7	-7	2	0	-5	0	0	4	1	0	0	0	0	0	0	0
2	1	2	7	-8	0	-3	7	0	-10	-10	-10	-3	-2	3	2	3	0	0	0	0	-10	0	0	0	0	0	0	0	0	0	0	0
3	1	2	8	10	0	10	-3	0	0	-10	5	0	-10	-8	5	5	-8	5	0	0	-8	3	0	8	0	3	5	0	0	0	3	-8
4	1	2	8	3	5	5	7	0	0	-3	-1	-3	-1	7	-1	0	-1	0	5	0	0	1	-3	3	-4	3	4	0	-2	-2	-1	0
5	1	2	5	3	-5	-1	-3	5	-1	-3	-5	-5	-6	-5	-5	-5	-5	-5	-5	-5	-5	-4	-5	-5	-5	-5	-5	-5	-5	-5	-5	-5
6	1	2	10	10	-5	0	-10	2	0	2	0	-5	-5	3	0	-2	-2	-10	2	5	5	-7	3	0	2	-10	4	-7	0	-10	3	2
7	1	2	-10	-10	-10	-10	-10	-10	-10	-10	-10	-10	-10	-10	-10	-10	-10	-10	-10	-10	-10	-10	-10	-10	-10	-10	-10	-10	-10	-10	-10	-10
8	1	2	4	-4	3	0	3	0	0	3	0	0	3	2	2	3	3	3	3	1	2	1	2	1	0	0	0	-3	-3	-3	-3	-3
9	1	2	9	4	6	1	1	0	4	0	4	3	0	0	2	-3	4	5	4	-1	-2	3	4	1	3	3	1	-1	2	3	2	3
10	1	2	-7	3	8	4	5	6	4	6	5	6	4	7	5	6	5	4	6	5	6	4	5	5	4	4	5	5	4	4	5	5
11	1	2	10	0	-6	9	0	-2	5	-7	3	5	-2	-8	-5	4	0	-10	0	3	-10	3	3	5	-5	-10	3	-5	3	6	-9	6
12	1	2	10	5	0	5	2	5	6	3	-7	-5	-3	3	5	-5	2	-7	2	-3	-2	-2	-2	-5	-3	2	2	3	-2	-2	-5	-2
13	1	2	7	7	3	8	1	6	6	1	6	6	3	4	6	7	3	6	6	6	6	6	6	5	5	2	5	6	6	6	5	5
14	1	2	5	1	3	-2	2	3	3	4	2	3	3	4	4	4	4	2	3	2	3	3	4	4	3	4	4	3	4	4	4	3
15	1	2	9	-9	-8	3	5	-8	5	-8	5	5	6	-6	-7	4	-6	4	4	4	-8	2	4	0	0	0	0	0	0	0	0	0
16	1	2	10	-10	-10	-10	10	-10	-10	-10	-7	-5	-5	-4	-5	-7	-5	-5	-5	-5	-5	-4	-4	-4	-4	-4	-4	-4	-4	-4	-4	-4
17	1	2	7	9	9	6	2	2	0	0	0	0	0	0	0	0	1	0	0	0	0	0	0	-1	-1	0	1	1	0	2	0	1
1	1	3	-2	5	8	7	-2	5	6	3	-5	0	2	2	4	0	3	0	0	3	3	5	2	3	5	5	4	5	6	6	2	4
2	1	3	5	0	4	-2	0	3	3	2	5	2	-2	5	3	-3	-5	-5	-5	-4	-5	-6	-5	-2	-5	-5	-8	-4	-5	-5	-3	-5
3	1	3	5	6	6	4	5	3	3	5	3	5	4	5	2	3	2	3	2	3	3	2	3	3	3	3	3	3	2	2	2	2
4	1	3	4	2	4	1	1	1	1	1	1	1	1	1	1	1	1	1	1	1	1	1	1	1	1	1	1	2	2	1	1	1
5	1	3	-2	-2	-2	6	-2	-3	6	-5	-1	-1	-3	-1	2	-1	3	6	3	5	2	5	2	3	-1	4	2	6	3	4	3	-1
6	1	3	10	10	10	10	9	9	9	9	9	10	10	10	10	10	10	10	10	10	10	10	10	10	10	10	10	10	10	10	10	10
7	1	3	5	1	0	-1	0	0	-5	0	5	0	-2	-3	-3	-7	-3	-2	-2	0	0	-2	-2	-2	-7	-2	-1	-2	-3	0	-5	-1
8	1	3	2	1	1	3	0	-1	0	2	2	3	2	2	3	3	5	5	5	5	5	3	5	5	5	5	5	5	5	5	5	5
9	1	3	4	1	7	0	3	1	1	2	0	1	0	0	3	-1	3	-3	3	-2	1	0	-3	3	-4	3	4	0	-2	-2	-1	0
10	1	3	-7	6	5	0	0	0	-3	0	0	0	2	0	0	3	0	0	5	0	0	5	0	0	3	0	5	-2	0	0	0	0
11	1	3	6	5	5	2	7	7	7	9	7	7	3	5	7	3	7	6	6	7	6	6	4	5	3	5	5	6	6	6	5	5
12	1	3	-10	10	10	10	10	10	-1	-2	-1	-2	-4	-3	-1	-2	-2	-2	-2	1	0	-2	1	1	2	2	0	2	1	1	2	1
13	1	3	-3	-5	-5	-2	-2	-1	-1	-1	0	1	0	0	-1	1	2	1	1	1	1	1	1	1	1	0	0	2	1	1	1	0
14	1	3	10	10	5	5	4	4	3	2	4	-2	4	5	4	6	5	6	7	-5	5	-6	4	3	5	-2	-8	3	-3	5	5	6
15	1	3	7	7	7	7	-1	4	-2	-1	0	4	1	4	2	4	-2	2	0	0	-3	-2	-1	2	2	-2	1	3	4	1	2	2
16	1	3	5	-5	-5	5	5	-5	-5	-5	-5	0	0	1	3	5	6	7	7	7	8	8	8	8	8	8	8	8	8	8	8	8
17	1	3	-3	-5	-1	-2	-2	-2	-1	-3	-2	-2	-2	-1	-2	-2	-2	-2	-1	-2	-2	-2	-2	2	2	1	2	2	2	2	2	2
1	1	4	7	8	6	6	5	8	9	-2	7	7	4	5	7	-5	-5	3	3	5	0	4	5	5	6	1	-1	2	4	4	4	6
2	1	4	6	-2	3	3	2	4	2	4	3	3	2	4	4	3	4	2	2	3	4	2	2	2	3	3	4	4	3	2	2	3
3	1	4	5	5	4	-3	6	-4	6	0	4	3	3	-2	4	-3	4	4	0	5	6	2	5	0	0	-5	0	3	7	4	3	3
4	1	4	0	6	7	0	-3	6	5	7	7	7	5	-2	-1	5	5	5	3	5	5	5	5	3	3	6	8	5	5	5	3	5
5	1	4	8	8	7	3	6	6	7	3	7	7	6	6	5	6	6	7	5	7	7	6	6	6	5	5	5	6	6	6	7	6
6	1	4	3	4	5	3	2	1	3	2	3	2	2	2	2	3	2	3	3	3	3	3	3	3	3	2	2	4	3	3	3	3
7	1	4	-3	4	5	8	7	-2	7	6	-2	4	-4	2	3	-3	5	7	-1	6	4	-2	4	-1	4	-2	4	4	4	-2	4	-3
8	1	4	5	5	6	4	5	5	4	3	3	3	3	5	5	5	7	5	5	5	5	5	5	5	5	5	5	5	5	5	5	5
9	1	4	5	5	10	5	-2	0	-1	0	3	2	-7	5	2	2	-1	0	0	3	-2	2	-4	-3	2	-3	-2	3	-5	-1	0	-5
10	1	4	3	3	1	4	3	0	3	0	-2	2	2	2	-1	0	-1	-2	0	0	1	0	0	2	1	3	3	4	4	0	2	3
11	1	4	8	0	0	7	0	1	2	10	2	6	5	-1	10	-2	5	1	4	1	-1	1	3	4	0	1	2	1	7	3	1	1
12	1	4	0	9	10	5	8	4	7	8	8	0	5	0	5	8	0	6	0	3	-2	0	3	-2	-2	-2	-2	-3	5	5	-5	5
13	1	4	6	6	7	-2	-6	5	5	6	1	1	-7	-5	-3	5	-2	-4	2	2	-1	-7	4	3	-2	0	2	4	4	5	2	3
14	1	4	10	10	10	10	-10	10	5	2	3	0	1	0	1	0	1	1	0	3	2	2	1	1	2	3	1	1	1	2	2	3
15	1	4	7	4	4	4	4	3	2	3	3	4	1	2	3	3	3	3	3	3	2	4	3	2	3	2	2	4	3	3	2	1
16	1	4	10	-10	4	4	4	5	-5	3	4	2	5	5	3	4	5	5	-2	3	5	3	-3	2	8	-5	8	-6	-2	6	8	8
17	1	4	-5	7	8	-2	4	3	4	2	-4	4	3	4	2	7	3	4	3	-2	2	-1	-2	2	3	0	0	1	4	3	2	2
