# Supplementary material for: Conceptual Knowledge Influences Decision Making Differently in Individuals with High or Low Cognitive Flexibility: An ERP Study
Source: PLoS One. 2016 Aug 1;11(8):e0158875. doi: 10.1371/journal.pone.0158875 (PMC4968815; doi:10.1371/journal.pone.0158875)
Supplement: S3 File — (XLS) [file pone.0158875.s003.xls]

## Sheet:  p300 of high and low group
subject number	group	F3 Good deck	FZ Good deck	F4 Good deck	C3 Good deck	CZ Good deck	C4 Good deck	P3 Good deck	PZ Good deck	P4 Good deck	F3 Bad deck	FZ Bad deck	F4 Bad deck	C3 Bad deck	CZ Bad deck	C4 Bad deck	P3 Bad deck	PZ Bad deck	P4 Bad deck
1	1	1.43	2.26	1.05	1.59	2.62	4.88	5.6	7.34	8.17	3.54	3.54	1.18	1.77	1.28	4.09	6.34	6.99	7.47
2	1	3.68	5.46	1.21	3.44	3.84	6.57	12.2	15.11	14.96	3.53	4.23	6.16	9.83	11.64	14.17	17.28	21.46	21.98
3	1	1.89	2	2	5.61	5.87	4.06	11.41	12.69	9.02	7.91	7.2	5.6	12.48	14.42	12.24	19.11	20.45	17.34
4	1	4.87	6.3	6.65	11.18	16.21	16.46	12.59	16.89	17.31	0.51	1.4	0.97	8.19	11.74	11.52	10.36	13.43	14.52
5	1	5.32	4.65	5.95	6.05	4.95	6.26	7.16	7.52	7.83	10.82	12.66	10.62	15	13.02	11.64	17.79	18.32	16.36
6	1	2.25	3.75	2.26	2.21	3.81	5.14	3.7	5.04	5.69	12.34	11.38	13.33	12.54	14.87	16.04	13.47	14.73	15.92
7	1	2.9	4.2	4.32	9.63	11.28	12.72	14.36	15.1	16.21	5.84	7.14	8.7	13.88	13.71	17.18	17.58	18.62	19.84
8	1	13.25	14.19	9.16	13.37	14.37	7.36	15.93	16.03	11.07	8.67	11.97	10.69	8.24	10.24	3.56	3.19	6.21	4.84
9	1	2.5	4.03	3.76	6.27	11.1	11.69	10.65	13.61	17	6.94	3.72	6.51	8.13	11.88	12.18	10.17	11.12	13.14
10	1	11.94	10.79	4.86	6.88	4.52	1.76	4.47	3.43	4.44	3.28	3.53	3.38	3.26	4.1	3.66	2.41	1.52	4.12
11	1	13.25	14.19	9.16	13.37	14.37	7.36	15.93	16.03	11.07	8.67	11.97	10.69	8.24	10.24	3.56	3.19	6.21	4.84
12	1	6.76	4.35	3.54	7.7	6.18	6.13	9.35	9.74	9.21	10.43	6.62	4.63	11.54	9.23	7.61	13.01	12.5	11.55
13	1	2.9	4.2	4.32	9.63	11.28	12.72	14.36	15.1	16.21	5.84	7.14	8.7	13.88	13.71	17.18	17.58	18.62	19.84
14	1	4.87	6.3	6.65	11.18	16.21	16.46	12.59	16.89	17.31	0.51	1.4	0.97	8.19	11.74	11.52	10.36	13.43	14.52
15	1	2.9	4.2	4.32	9.63	11.28	12.72	14.36	15.1	16.21	5.84	7.14	8.7	13.88	13.71	17.18	17.58	18.62	19.84
16	1	13.25	14.19	9.16	13.37	14.37	7.36	15.93	16.03	11.07	8.67	11.97	10.69	8.24	10.24	3.56	3.19	6.21	4.84
17	1	5.32	4.65	5.95	6.05	4.95	6.26	7.16	7.52	7.83	10.82	12.66	10.62	15	13.02	11.64	17.79	18.32	16.36
1	2	1.3	1.4	1.76	1.68	1.71	1.72	2.74	2.8	1.49	1.06	0.97	0.97	2.36	2.31	2.92	5.27	5.08	5.84
2	2	4.97	5.79	6.3	8.93	10.08	9.45	8.37	8.11	9.54	8.04	8.02	7.9	12.7	13.24	12.23	13.46	13.59	13.91
3	2	1.17	2.68	2.19	2.06	1.34	1.81	2.34	1.04	1.75	3.83	2.75	1.39	6.04	5.29	4.34	6.99	5.66	5.15
4	2	3.46	4.84	5.59	1.29	1.48	0.96	3.01	4.62	4.61	3.79	2.25	0.89	1.36	0.9	2.36	5.56	5.62	8.32
5	2	4.79	5.43	4.86	4.73	4.01	3.72	3.68	3.69	3.23	1.6	2.63	4.12	1.74	1.42	1.52	1.54	2.04	1.59
6	2	1.65	3.14	3.93	2.33	3.21	3.97	3.82	1.42	1.65	1.66	2.88	2.78	2.73	1.45	1.45	6.7	3.61	3.97
7	2	8.43	5.73	5.45	14.84	14.35	13.68	16.99	14.89	16.5	6.12	6.33	6.39	10.68	14.57	13.97	16.85	15.94	19.22
8	2	1.3	1.4	1.76	1.68	1.71	1.72	2.74	2.8	1.49	1.06	0.97	0.97	2.36	2.31	2.92	5.27	5.08	5.84
9	2	21.54	15.35	13.06	21.96	16.37	6.15	9.8	5.21	2.33	52.33	33.47	29.86	48.35	33.83	11.78	29.02	22.95	8.56
10	2	2.73	7.45	3.93	2.61	2.88	3.07	5.98	5.63	2.47	4.53	2.05	3.43	8.75	7.37	6.18	16.96	16.21	12.26
11	2	3.75	3.32	9.07	5.34	4.16	6.46	4.24	3.13	3.11	5.56	2.63	1.58	7.13	3.29	3.52	7.63	6.23	5.3
12	2	2.68	2.88	2.92	4.65	4.68	7.04	12.77	12.18	12.28	3.29	3.33	3.21	6.33	6.17	6.5	14.12	12.53	12.78
13	2	3.54	2.51	1.94	3.13	2.76	2.31	3.62	3.2	2.83	1.44	1.21	1.06	4.84	4.65	6.47	6.59	7	8.01
14	2	3.76	4.36	2.29	0.76	0.89	2.38	3.14	1.9	7.11	4.49	5.42	1.29	1.8	2.17	4.14	7.06	7.45	11.59
15	2	2.61	7.89	6.87	3.43	2.67	1.39	5.73	1.18	2.79	3.88	7.76	7.15	3.77	2.23	2.39	8.46	4.1	8.56
16	2	4.76	2.82	3.26	7.9	7.12	2.96	7.81	9.68	4.51	6.27	5.87	6.81	6.15	5.94	7.98	6.1	6.74	6.74
17	2	8.43	5.73	5.45	14.84	14.35	13.68	16.99	14.89	16.5	6.12	6.33	6.39	10.68	14.57	13.97	16.85	15.94	19.22
this is themean amplitude of P300
the unit is μV
