# Supplementary material for: Conceptual Knowledge Influences Decision Making Differently in Individuals with High or Low Cognitive Flexibility: An ERP Study
Source: PLoS One. 2016 Aug 1;11(8):e0158875. doi: 10.1371/journal.pone.0158875 (PMC4968815; doi:10.1371/journal.pone.0158875)
Supplement: S4 File — (XLS) [file pone.0158875.s004.xls]

## Sheet: post-knowledge 800--500ms DPN
subject number	group	F3PASS	FZPASS	F4PASS	C3PASS	CZPASS	C4PASS	P3PASS	PZPASS	P4PASS	F3PLAY	FZPLAY	F4PLAY	C3PLAY	CZPLAY	C4PLAY	P3PLAY	PZPLAY	P4PLAY
1	1	-5.17	-8.04	-6.26	-5.1	-7.06	-6.37	-0.94	-3.18	-3.94	-0.64	-0.88	0.88	-3.66	-3.01	-0.38	-2.9	-2.31	-1.73
2	1	-4.76	-0.87	1.68	-2.3	-0.07	1.81	0.92	1.39	2.82	-4.35	-4.96	-3.74	-3.14	-2.13	-0.91	0.8	0.93	1.44
3	1	2.27	2.02	1.78	2.65	0.48	1.16	3.77	3.34	1.78	2.34	1.11	1.5	2.98	0.67	1.2	3.47	2.46	0.97
4	1	1.21	-0.27	-0.21	-2.1	-3.18	-3.09	-3.02	-3.32	-1.9	2.76	1.67	-0.01	-2.29	-3.41	-4	-4.61	-6.03	-5.25
5	1	4.24	4.1	5.85	1.23	3.59	5.12	-3.87	-2.93	-3.81	1.3	0.82	2.94	-3.18	0.39	2.11	-7.25	-6.39	-6.64
6	1	-1.88	-4.6	-3.09	-1.88	-2.32	3.08	0.24	1.96	2.27	-1.37	-2.34	-0.72	-1.34	0.26	1.99	3.48	3.33	2.92
7	1	-3.12	-5.47	-3.76	-6.9	-8.46	-6.66	-7.45	-10.26	-9.07	-1.68	-3.25	-1.8	-5.28	-6.99	-5.77	-7.43	-10.24	-9.09
8	1	-12.33	-10.89	-5.92	-12.17	-6.83	3.76	-6.28	-2.95	-1.05	-5.93	-4.36	0.51	-6.13	-5.18	3	-6.49	-4.7	-2.23
9	1	-1.7	-1.08	-0.11	-3.68	-5.51	-3.51	-4.92	-6.66	-5.03	4.03	3.98	3.84	3.5	3.01	2.29	1.06	0.9	-0.74
10	1	14.04	10.85	5.56	12.77	9.29	5.73	7.33	5.86	4.4	5.12	4.64	4	1.77	-0.34	2.38	-0.52	-1.49	-0.82
11	1	-17.17	-14.85	-14.65	-13.12	-20.64	-11.75	-10.05	-11.48	-11.07	2.73	0.69	0.73	-2.63	-4.47	-3.8	-4.5	-7.34	-6.74
12	1	-5.84	-6.69	-6.68	-3.45	-5.17	-3.69	-4.59	-3.36	-1.9	-4.51	-3.73	-3.74	-5.12	-5.44	-5.04	-6.71	-7.06	-6.41
13	1	-5.17	-8.04	-6.26	-5.1	-7.06	-6.37	-0.94	-3.18	-3.94	-0.64	-0.88	0.88	-3.66	-3.01	-0.38	-2.9	-2.31	-1.73
14	1	-1.88	-4.6	-3.09	-1.88	-2.32	3.08	0.24	1.96	2.27	-1.37	-2.34	-0.72	-1.34	0.26	1.99	3.48	3.33	2.92
15	1	-3.12	-5.47	-3.76	-6.9	-8.46	-6.66	-7.45	-10.26	-9.07	-1.68	-3.25	-1.8	-5.28	-6.99	-5.77	-7.43	-10.24	-9.09
16	1	-12.33	-10.89	-5.92	-12.17	-6.83	3.76	-6.28	-2.95	-1.05	-5.93	-4.36	0.51	-6.13	-5.18	3	-6.49	-4.7	-2.23
17	1	-17.17	-14.85	-14.65	-13.12	-20.64	-11.75	-10.05	-11.48	-11.07	2.73	0.69	0.73	-2.63	-4.47	-3.8	-4.5	-7.34	-6.74
1	2	6.72	7.52	4.64	9.49	9.02	3.07	5.62	6.22	5.86	-0.54	0.51	0.71	0.65	2.25	3	2.91	3.26	2.96
2	2	-0.45	-2.29	-0.4	-2.58	-1.98	0.28	-2.74	-0.6	-1.05	1.44	0.1	0.88	-1.98	-1.69	-1.2	-2.61	-1.23	-0.73
3	2	3.29	-1.01	1.16	-1.98	-7.64	-2.71	0.12	-0.35	-0.88	-1.3	-2	-0.31	-6.91	-10.66	-5.63	-4.85	-0.98	-4.25
4	2	-2.27	1.69	2.44	-1.59	0.79	3.89	-1.59	1.5	3.32	1.83	1.29	1.01	-1.15	-1.25	0.34	1.34	-1.12	-0.99
5	2	10.56	9.26	6.54	14.93	10.07	10.32	18.29	12.31	11.92	-8	-8.23	-4.68	-6.03	-8.55	-6.23	-3.13	-3.9	-4.82
6	2	-1.64	-0.54	0.12	-3.61	-3.89	-0.93	-1.45	-2.41	-1.53	-6.38	-5.23	-3.12	-8.23	-9.85	-5.41	-7.42	-9.14	-6.97
7	2	-0.38	-1.49	-0.36	-4.92	-4	-4.24	-5.75	-4.25	-4.18	1.91	1.75	3.19	4.8	3.16	1.08	0.26	4.16	1.11
8	2	-0.38	-1.49	-0.36	-4.92	-4	-4.24	-5.75	-4.25	-4.18	1.91	1.75	3.19	4.8	3.16	1.08	0.26	4.16	1.11
9	2	-1.2	-4.1	-2.9	-2.85	-9.19	-6.54	-4.43	-8.01	-8.21	-13.92	-9.23	-6.57	-16.38	-16.35	-8.8	-17.14	-19.37	-16.08
10	2	7.05	12.34	12.87	1.83	8.54	11.37	0.93	3.16	8.44	-1.25	1.37	5.07	-3.46	-1.42	2.38	-0.66	-0.88	1.8
11	2	2.38	2.25	-0.6	-0.57	-4.61	-5.3	-1.54	-4.35	-7.84	0.55	1.74	-0.59	-0.78	-4.15	-3.36	-0.85	-2.32	-4.38
12	2	2.4	0.31	0.4	-0.86	0.68	-0.05	1.87	2.9	0.86	-4.5	-6.95	-5.51	-6.75	-8.14	-5.06	-6.94	-8.41	-5.46
13	2	-0.88	-3.24	-4.81	-2.11	-2.47	2.87	-0.25	-2.2	-0.53	-4.52	-5.91	-2.41	-6.71	-7.38	-1.22	-3.78	-3.48	-0.86
14	2	6.67	3.98	2.43	-1.35	-5.05	-1.22	-3.85	-6.58	-6.59	3.68	4.48	2.99	-4.17	-2.58	-0.3	-4.93	-4.07	-5.15
15	2	1.19	-2.54	-3.86	2.63	-3.1	-1.35	0.85	-0.01	-1.69	6.99	3.57	-0.17	9.25	3.6	2.29	6.84	4.28	0.61
16	2	26.92	22.45	16.44	23.74	20.91	15.58	23.92	19.21	12.35	4.67	3.93	1.94	4.06	2.85	2.42	4.02	3.18	2.88
17	2	2.4	0.31	0.4	-0.86	0.68	-0.05	1.87	2.9	0.86	-4.5	-6.95	-5.51	-6.75	-8.14	-5.06	-6.94	-8.41	-5.46
this is themean amplitude of DPN
the unit is μV

## Sheet: post-knowledge-500-0ms DPN
subject number	group	F3PASS	FZPASS	F4PASS	C3PASS	CZPASS	C4PASS	P3PASS	PZPASS	P4PASS	F3PLAY	FZPLAY	F4PLAY	C3PLAY	CZPLAY	C4PLAY	P3PLAY	PZPLAY	P4PLAY
1	1	-5.17	-7.82	-6.14	-5.1	-6.81	-6.31	-1.32	-3.46	-4.38	-0.68	-0.8	1.01	-3.79	-3.02	-0.51	-3.23	-2.52	-2.01
2	1	-4.27	-0.14	2.26	-1.84	0.7	2.31	1.15	1.62	2.89	-4.06	-4.79	-3.79	-3.03	-1.95	-0.94	0.93	1.05	1.31
3	1	2.94	2.68	2.31	2.99	0.86	1.44	3.65	3.27	1.68	2.57	1.5	1.8	2.93	0.83	1.4	3.22	2.22	0.8
4	1	1.25	-0.26	-0.22	-2.26	-3.26	-3.25	-3.35	-3.58	-2.13	2.48	1.26	-0.52	-2.98	-4.2	-4.79	-5.54	-6.98	-6.19
5	1	4.09	3.65	5.56	0.86	3.08	4.76	-4.57	-3.9	-4.62	0.55	0.06	2.27	-3.87	-0.39	1.43	-8.01	-7.25	-7.38
6	1	-1.02	-3.82	-2.51	-1.06	-1.43	3.74	0.67	2.84	2.83	-1.12	-2.09	-0.58	-1.08	0.43	2.09	3.45	3.41	2.91
7	1	-3.6	-6.12	-4.42	-7.34	-9.36	-7.62	-7.9	-11.14	-9.8	-1.83	-3.49	-2.01	-5.86	-7.74	-6.58	-8.31	-11.46	-10.13
8	1	-12.25	-10.87	-5.99	-12.11	-7.02	4.13	-6.82	-3.53	-1.66	-5.85	-4.44	0.51	-6.04	-5.34	3.07	-6.64	-5	-2.42
9	1	-2.21	-1.39	-0.27	-4.14	-5.7	-3.63	-5.12	-6.81	-5.03	3.96	3.73	3.53	3.45	2.79	1.85	0.78	0.54	-1.41
10	1	13.7	10.83	5.56	12.57	9.12	5.62	7.05	5.6	4.23	5.01	4.39	3.72	1.52	-0.68	1.97	-0.98	-2.22	-1.64
11	1	-18.56	-14.65	-14.52	-14.37	-21.03	-12.22	-11.13	-12.1	-11.53	2.52	0.3	0.18	-2.97	-4.99	-4.43	-4.89	-7.78	-7.27
12	1	-6.02	-6.9	-7.09	-3.54	-5.41	-3.98	-4.83	-3.59	-2.15	-5.09	-4.32	-4.46	-5.65	-6.06	-5.76	-7.28	-7.78	-7.16
13	1	-5.17	-7.82	-6.14	-5.1	-6.81	-6.31	-1.32	-3.46	-4.38	-0.68	-0.8	1.01	-3.79	-3.02	-0.51	-3.23	-2.52	-2.01
14	1	-1.02	-3.82	-2.51	-1.06	-1.43	3.74	0.67	2.84	2.83	-1.12	-2.09	-0.58	-1.08	0.43	2.09	3.45	3.41	2.91
15	1	-3.6	-6.12	-4.42	-7.34	-9.36	-7.62	-7.9	-11.14	-9.8	-1.83	-3.49	-2.01	-5.86	-7.74	-6.58	-8.31	-11.46	-10.13
16	1	-12.25	-10.87	-5.99	-12.11	-7.02	4.13	-6.82	-3.53	-1.66	-5.85	-4.44	0.51	-6.04	-5.34	3.07	-6.64	-5	-2.42
17	1	-18.56	-14.65	-14.52	-14.37	-21.03	-12.22	-11.13	-12.1	-11.53	2.52	0.3	0.18	-2.97	-4.99	-4.43	-4.89	-7.78	-7.27
1	2	6.2	6.35	4.09	7.82	7.56	2.24	5.26	5.05	4.89	-0.81	0.27	0.44	0.23	1.85	2.59	2.34	2.7	2.61
2	2	-0.84	-2.84	-1.12	-2.93	-2.48	-0.19	-3.24	-1.07	-1.58	1.23	-0.3	0.58	-1.83	-1.58	-1.1	-2.65	-1.22	-0.58
3	2	2.97	-1.03	1.39	-2.36	-8.07	-2.78	-0.28	-0.67	-1.13	-1.16	-1.87	-0.22	-6.86	-10.81	-5.75	-4.9	-0.95	-4.41
4	2	-1.25	2.89	3.48	-0.3	2.06	4.84	-0.72	2.28	3.95	2.85	2.09	1.54	0.11	-0.35	0.8	2.1	-0.6	-0.74
5	2	12.01	11.3	8.03	16.19	11.85	11.64	19.06	13.24	12.75	-8.38	-8.7	-5.1	-6.41	-9.03	-6.73	-3.5	-4.32	-5.23
6	2	-1.35	-0.82	-0.34	-3.64	-4.34	-1.49	-1.72	-2.98	-2.08	-6.2	-5.24	-3.3	-8.08	-9.92	-5.6	-7.51	-9.42	-7.27
7	2	2	0.01	0.11	-1.74	-0.23	-0.99	0.73	1.7	-0.49	-4.95	-7.61	-6.2	-7.04	-8.78	-5.63	-7.11	-8.72	-5.8
8	2	-0.53	-1.84	-0.94	-5.54	-4.98	-5.3	-6.58	-5.21	-5.36	1.44	1.41	3.02	3.78	2.01	0.04	-1.2	2.71	-0.56
9	2	-2.56	-5.33	-4.09	-4.2	-10.76	-7.45	-5.31	-8.95	-9.17	-15.5	-10.42	-6.95	-18.1	-17.97	-9.46	-18.25	-20.14	-16.62
10	2	8.39	13.26	13.06	2.88	9.13	11.61	1.21	2.77	8.4	-1.16	1.2	4.61	-3.36	-1.56	2.18	-0.92	-1.05	1.44
11	2	2.16	2.17	-0.46	-1.1	-5.08	-5.44	-2.31	-4.97	-8.37	1.27	2.5	0.43	-0.3	-3.5	-2.64	-0.79	-2.22	-4.29
12	2	2	0.01	0.11	-1.74	-0.23	-0.99	0.73	1.7	-0.49	-4.95	-7.61	-6.2	-7.04	-8.78	-5.63	-7.11	-8.72	-5.8
13	2	-0.61	-3.25	-4.85	-1.76	-2.36	2.89	-0.17	-2.49	-0.76	-4.6	-6.17	-2.88	-6.74	-7.56	-1.62	-4.03	-3.92	-1.23
14	2	6.83	4.27	2.38	-1.41	-5.21	-1.47	-4.34	-7.57	-7.37	3.72	4.19	2.39	-4.24	-3.13	-0.99	-5.68	-5.12	-6.22
15	2	1.73	-2.01	-3.67	2.58	-3.27	-1.75	0.11	-1.13	-2.71	7.76	4.26	0.25	9.52	3.83	2.31	6.54	3.76	0.03
16	2	-0.53	-1.84	-0.94	-5.54	-4.98	-5.3	-6.58	-5.21	-5.36	1.44	1.41	3.02	3.78	2.01	0.04	-1.2	2.71	-0.56
17	2	23.92	19.16	13.49	20.66	17.32	12.47	20.8	15.31	8.84	3.91	3.05	1.29	3.4	2.37	2	3.35	2.61	2.59
this is themean amplitude of DPN
the unit is μV

## Sheet: pre-knowledge -800-0ms DPN
subject number	group	F3PASS	FZPASS	F4PASS	C3PASS	CZPASS	C4PASS	P3PASS	PZPASS	P4PASS	F3PLAY	FZPLAY	F4PLAY	C3PLAY	CZPLAY	C4PLAY	P3PLAY	PZPLAY	P4PLAY
1	1	-8.22	-9.92	-7.78	-5.68	-7.31	-5.85	-5.55	-4.07	-3.73	-1.22	-2.72	-2.28	0.12	-1.8	-1.64	0.13	0.32	-0.78
2	1	-3.3	-2.33	0.64	-2.1	-0.11	4.15	0.63	1.91	3.88	-4.62	-2.91	-0.99	-1.59	0.18	3.05	1.41	2.01	3.5
3	1	2.23	1.12	2.47	1.01	-0.66	3.57	1.46	-0.41	0.9	0.37	-1.38	-2.6	-1.34	-3.24	-1.2	-0.83	-2.39	-1.66
4	1	5.95	4.59	7.7	-0.04	2	3.25	2.98	1.87	1.89	-1.36	-0.1	1.01	-0.56	-1.6	2.03	-0.39	-0.68	1.44
5	1	-2.52	-3.29	-2.84	-0.2	-0.39	2.66	3.31	2.52	2.58	0.47	0.06	0.15	0.88	-0.34	0.74	2.73	2.3	1.09
6	1	-1.28	-1.3	1.15	-0.72	-1.44	0.77	-2.79	-1.22	-0.3	-4.26	-2.69	-2.08	-3.06	-3.54	-1.3	-1.75	-3.15	-1.31
7	1	2.64	0.31	0.94	1.52	-2.35	-0.16	2.55	0.14	1.7	1.31	-4.92	-4.3	-3.3	-6.9	-4.14	-0.83	-2.7	-1.18
8	1	-3.14	-8.33	-7.35	-5.24	-8.08	-7.3	-4.35	-6.7	-7.78	-2.19	-3.68	-1.09	-3.88	-4.87	-2.89	-5.52	-6.7	-6.02
9	1	7.18	7.06	6.74	6.71	5.48	4.5	3.77	3.77	3.91	6.49	6.54	4.84	6.52	3.94	2.7	5.11	3.3	2.01
10	1	17.21	21.19	16.48	10.62	9.84	9.86	3.02	4.78	3.36	9.91	8.41	5.55	5.18	1.58	2.15	2.98	1.4	0.78
11	1	5.96	6.59	6.67	4.22	6.28	6.44	0.43	1.37	-0.18	3.47	2.68	4.37	0.43	2.45	3.82	-2.18	-3.4	-3.47
12	1	-0.92	-0.44	2.71	-0.97	-2.76	3.22	0.14	-0.07	2.65	-3.52	-4.87	-3.73	-3.62	-6.13	-2.96	-0.86	-3.64	-2.36
13	1	5.96	6.59	6.67	4.22	6.28	6.44	0.43	1.37	-0.18	3.47	2.68	4.37	0.43	2.45	3.82	-2.18	-3.4	-3.47
14	1	1.18	-1.7	-1.47	-3.42	-6.75	-6.91	-6.84	-12.2	-11.79	-1.99	-2.99	-1.63	-5.19	-6.66	-5.12	-6.84	-11.48	-8.73
15	1	3.3	2.3	3.43	5.7	2.1	6.68	4.41	5.38	6.05	-1.65	-1.17	-1.35	0.51	-0.62	0.84	1.18	-0.35	1.4
16	1	2.07	1.78	1.59	0.47	-1.27	1.45	-0.22	0.22	0.56	2.21	1.2	1.27	1.08	-2.07	0.92	-0.42	-1.58	-0.28
17	1	0.94	1.53	0.5	-0.31	-1.04	2.33	-0.07	-0.79	1.95	-1.82	-0.91	-0.54	-2.99	-3.83	-2.01	-3.55	-5.16	-3.4
1	2	-4.95	-6.85	-5.14	-5.05	-6.16	-2.59	-1.79	-1.51	-1.13	-2.07	-5.08	-2.21	-4	-6.85	-3.37	-4.02	-5.38	-3.25
2	2	-0.08	-2.73	-3.72	-12.89	-17.21	-13.25	-11.48	-14.82	-13.17	-2.39	-4.08	-3.24	-9.43	-14.36	-8.88	-8.48	-8.06	-5.09
3	2	1.02	-2.63	-0.4	-6.61	-11.75	-5.87	-6.62	-3.76	-5.34	-3.52	-5.09	-2.92	-9.08	-13.75	-8.7	-6.61	-4.61	-7.07
4	2	-1.84	0.61	1.08	-4.27	-0.94	-0.26	-0.33	0.86	-1.37	-2.01	-0.8	0.87	-3.44	-3.91	-0.61	-1.01	-1.86	-1.62
5	2	-1.35	-3.26	-3.98	-0.62	-1.61	-2.72	2.22	2.61	-0.33	-7.56	-8.84	-5.6	-4.84	-7.81	-6.33	-3.03	-3.87	-5.76
6	2	-8.42	-9.82	-4.17	-6.78	-10.98	-2.76	-1.97	-2.39	-1.56	-6.22	-6.5	-2.17	-6.8	-10.57	-3.61	-4.94	-6.46	-5.21
7	2	-1.55	-1.57	0.18	2.89	1.53	1.71	1.56	1.82	2.16	5.28	3.32	4.27	5.65	5.67	5.69	6.88	7.23	7.21
8	2	-1.55	-1.57	0.18	2.89	1.53	1.71	1.56	1.82	2.16	5.28	3.32	4.27	5.65	5.67	5.69	6.88	7.23	7.21
9	2	-5.24	-7.14	-2.86	-7.23	-10.89	-5.57	-4.98	-8.43	-7.15	-4.21	-5.8	-2.55	-7.6	-12.98	-7.99	-6.82	-11.08	-9.66
10	2	0.15	4.45	4.8	-1.57	2.38	3.61	2.67	3.24	3.53	1.95	3.48	3.15	1.26	3.38	2.85	5.6	5.78	4.07
11	2	-1.39	1.27	-2.47	-3.39	-7.91	-4.43	-2.07	-3.2	-4.58	-5.74	-5.11	-1.1	-5.52	-6.23	-2.54	-0.79	-1.28	-1.42
12	2	-4.74	-3.09	-4.08	-3.52	-5.43	-5.01	2.32	0.89	-0.84	-0.47	-1.97	-4.45	-3.52	-5.19	-3.1	-6.49	-6.97	-4.75
13	2	-6.32	-4.11	-0.32	-7.24	-5.8	0.99	-0.12	1.76	2.57	-4.66	-5.06	-1.9	-5.38	-7.73	-1.87	-1.62	-0.79	-0.59
14	2	4.33	4.85	6.2	-2.25	-2.04	2.82	-4.36	-4.82	-4	2.51	3.26	3.92	-2.5	-2.54	1.91	-1.87	-2.8	-2.34
15	2	-7.09	-9.51	-7.86	-3.43	-4.71	-2.19	-2.46	-2.21	-2.11	1.6	-0.45	-1.21	7.06	2.17	3.66	5.88	4.82	3.48
16	2	-11.11	-5.11	-3.81	-8.4	-7.35	-5.19	-7.37	-5.88	-4.59	-0.46	-3.43	-3.72	-4.99	-3.46	-3.8	-3.65	-4.85	-4.91
17	2	4.76	3.44	5.07	1.4	-0.84	0.59	-1.45	-2.04	-0.88	3.47	3.84	3.86	0.08	0.47	0.29	-0.65	-1.83	-1.54
this is themean amplitude of DPN
the unit is μV
