# Supplementary material for: Conceptual Knowledge Influences Decision Making Differently in Individuals with High or Low Cognitive Flexibility: An ERP Study
Source: PLoS One. 2016 Aug 1;11(8):e0158875. doi: 10.1371/journal.pone.0158875 (PMC4968815; doi:10.1371/journal.pone.0158875)
Supplement: S5 File — (XLS) [file pone.0158875.s005.xls]

## Sheet:  FRN of high and low group
subject number	group	FZLoss	FCZLoss	CZLoss	FZWin	FCZWin	CZWin
1	1	4.08	2.93	1.16	3.08	2.7	0.96
2	1	8.49	7.29	6.1	8.2	7.09	5.94
3	1	8.86	7.78	6.43	5.93	4.87	3.56
4	1	17.33	18.16	16.46	9.4	8.7	7.59
5	1	16.9	16.13	14.47	9.45	8.04	6.62
6	1	5.51	4.19	0.72	1.02	-1.05	-2.45
7	1	3.5	2.87	2.05	2.94	1.94	0.05
8	1	3.67	2.01	-1.02	-2.48	-3.8	-4.7
9	1	4.23	1.43	-2.55	-4.19	-3.06	-0.26
10	1	11.15	13.06	13.16	2.14	2.25	2.12
11	1	5.19	4.6	3.73	3.43	3.16	2.41
12	1	20.46	20.97	23.63	-4.19	-3.06	-0.26
13	1	1.85	1.14	0.18	8.59	10.36	10.86
14	1	9.38	13.45	16.33	4.02	3.94	4.21
15	1	15.11	10.44	4.3	10.79	6.61	1.91
16	1	6.38	4.64	1.87	4.95	3.17	1.07
17	1	12.23	12.87	11.2	-0.49	-1.58	-1.9
1	2	4.28	3.22	2.24	0.88	0.54	0.37
2	2	-1.41	-2.28	-2.64	-1.33	-1.91	-1.81
3	2	6.92	7.92	6.1	14.59	18.05	17.64
4	2	-2.42	-2.78	-3.16	-2.26	-2.71	-3.07
5	2	7.55	7.77	7.53	6.94	5.9	3.72
6	2	-0.36	-2.3	-2.98	16.25	19.62	20.71
7	2	4.28	3.22	2.24	0.88	0.54	0.37
8	2	-2.91	-3.2	-3.23	-7.03	-7.03	-7.18
9	2	5.84	4.14	2.57	2.44	1.97	0.58
10	2	2.75	0.18	0.1	8.72	5.55	4.03
11	2	0.11	0.07	-2.53	-0.72	-0.4	-1.83
12	2	1.21	-0.74	0.34	-2.91	-3.2	-3.23
13	2	0.11	0.07	-2.53	-0.72	-0.4	-1.83
14	2	8.77	5.83	1.94	7.38	4.9	0.97
15	2	2.38	2.31	0.7	0.88	0.54	0.37
16	2	5.61	4.77	3.07	1.99	1.1	0.84
17	2	5.21	3.11	0.7	5.24	3.92	2.6
this is themean amplitude of FRN
the unit is μV
