# Supplementary material for: Conceptual Knowledge Influences Decision Making Differently in Individuals with High or Low Cognitive Flexibility: An ERP Study
Source: PLoS One. 2016 Aug 1;11(8):e0158875. doi: 10.1371/journal.pone.0158875 (PMC4968815; doi:10.1371/journal.pone.0158875)
Supplement: S6 File — (XLS) [file pone.0158875.s006.xls]

## Sheet: raw data of correlation analysi
subject number	group	Trials Administered	categories completed	percentage of correct responses	perseverative errors	Learning to learn	P300(Bad minus Good)	DPN(Pass minus Play)	FRN(Loss minus Win)
1	1	81	6	86.67	6	-4.17	-14.34	-7.16	-0.45
2	1	78	6	81.25	9	0	-9	4.09	-0.05
3	1	77	6	79.07	11	10.25	9.5	0.91	-3.07
4	1	86	6	83.12	9	-5.16	-19.32	-1.94	7.93
5	1	85	6	89.55	5	0.76	-3.48	3.28	7.45
6	1	78	6	83.33	7	7.58	8.16	-2.26	4.49
7	1	73	6	86.67	9	8.79	8.58	-2.22	-0.44
8	1	67	6	81.82	10	20.33	30.66	-6.54	4.15
9	1	87	6	88.89	8	0.91	-6.18	-5.06	0.03
10	1	79	6	87.67	7	0.76	-5.48	6.21	4.12
11	1	74	6	83.72	5	17.22	29.44	-15.55	1.76
12	1	84	6	89.55	13	0	-13	-2.96	-12.43
13	1	78	6	86.3	4	0.76	-2.48	-7.16	-6.73
14	1	73	6	86.49	5	-5.19	-15.38	-2.26	5.37
15	1	80	6	84.42	6	10.92	15.84	-2.22	4.32
16	1	86	6	87.01	6	0	-6	-6.54	1.42
17	1	77	6	89.04	4	1.4	-1.2	-15.55	12.71
1	2	128	3	55.47	34	0	-34.76	7.01	-3.4
2	2	128	1	31.25	22	-0.38	-22	-2.39	-0.08
3	2	128	1	55.47	29	0	-29	0.99	-7.67
4	2	128	3	53.13	30	-5.26	-40.52	0.4	-0.16
5	2	128	1	33.59	43	0	-43	17.49	0.61
6	2	128	1	22.66	19	-39.33	-19	4.69	-16.61
7	2	128	1	33.59	56	0	-56	-3.24	-0.02
8	2	128	3	59.38	30	0	-108.66	-3.24	9
9	2	128	1	38.28	50	0	-50	5.13	3.4
10	2	128	0	25	41	0	-41	10.97	-5.96
11	2	128	1	39.06	30	0	-30	0.51	-6.27
12	2	128	1	31.25	20	0	-20	7.26	-8.89
13	2	128	3	64.06	27	0	-101.84	2.67	0.83
14	2	128	1	36.72	36	-37.42	-36	-0.49	-0.61
15	2	128	0	22.66	27	0	-27	-6.11	-16.39
16	2	128	1	32.03	27	0	-27	18.52	3.62
17	2	128	1	43.75	30	0	-30	7.26	-0.44
